# Supplementary material for: Machine Learning Undercounts Reproductive Organs on Herbarium Specimens but Accurately Derives Their Quantitative Phenological Status: A Case Study of Streptanthus tortuosus
Source: Plants (Basel). 2021 Nov 16;10(11):2471. doi: 10.3390/plants10112471 (PMC8623300; doi:10.3390/plants10112471)
Supplement: Supplementary file 1 [file plants-10-02471-s001.zip]

Archive with 10 entries (7 files):
- Supplement - Revision/
- Supplement - Revision/Figure S1. Streptanthus_map.png
- Supplement - Revision/Table S1. Training vs scored datasets.xlsx
- Supplement - Revision/Table S2. Linear Regression Summaries.xlsx
- __MACOSX/
- __MACOSX/._Supplement - Revision
- __MACOSX/Supplement - Revision/
- __MACOSX/Supplement - Revision/._Figure S1. Streptanthus_map.png
- __MACOSX/Supplement - Revision/._Table S1. Training vs scored datasets.xlsx
- __MACOSX/Supplement - Revision/._Table S2. Linear Regression Summaries.xlsx
