# Supplementary material for: Machine Learning Undercounts Reproductive Organs on Herbarium Specimens but Accurately Derives Their Quantitative Phenological Status: A Case Study of Streptanthus tortuosus
Source: Plants (Basel). 2021 Nov 16;10(11):2471. doi: 10.3390/plants10112471 (PMC8623300; doi:10.3390/plants10112471)
Supplement: Supplementary file 1 [file plants-10-02471-s001.zip › Supplement - Revision/Table S1. Training vs scored datasets.xlsx]

## Sheet: Sheet1
Table S1. Comparison of the number of reproductive organs, phenological indicies, plants/sheet, and year of collection between training and test datasets.
	Training Dataset	Test Dataset
	mean ± SD (range)
Buds	12.57±18.17 (0-78)	27.4±30.6 (0-344)
Flowers	18.19±18.15 (0-70)	28.5±26.4 (0-277)
Immature Fruits	9.23±8.76 (0-30)	11.1±12.7 (0-87)
Mature Fruits	9.81±11.93 (0-32)	13.4±19.3 (0-131)
Phenological Index	2.44±0.82 (1.12-3.96)	2.18±0.72 (1.00-3.98)
Plants/Sheet	2.61±1.60 (1-7)	2.17±1.53 (1-14)
Year of Collection	1943±24.2 (1899-1983)	1960±27.5 (1902-2013)
