# Supplementary material for: Machine Learning Undercounts Reproductive Organs on Herbarium Specimens but Accurately Derives Their Quantitative Phenological Status: A Case Study of Streptanthus tortuosus
Source: Plants (Basel). 2021 Nov 16;10(11):2471. doi: 10.3390/plants10112471 (PMC8623300; doi:10.3390/plants10112471)
Supplement: Supplementary file 1 [file plants-10-02471-s001.zip › Supplement - Revision/Table S2. Linear Regression Summaries.xlsx]

## Sheet: Sheet1
Table S2. Summaries of the linear regressions designed to assess the concordance between manually vs. machine learning derived counts of reproductive organs and the phenological index
Reproductive Structure	Slope Estimate ± SE	p-value	R2
buds	0.16±0.007	<0.0001	0.41
flowers	0.23±0.01	<0.0001	0.32
immature fruits	0.30±0.01	<0.0001	0.34
mature fruits	0.28±0.009	<0.0001	0.56
phenological index	0.91±0.01	<0.0001	0.82
